# Supplementary material for: Spearmint R2R3‐MYB transcription factor MsMYB negatively regulates monoterpene production and suppresses the expression of geranyl diphosphate synthase large subunit (MsGPPS . LSU )
Source: Plant Biotechnol J. 2017 Mar 18;15(9):1105–19. doi: 10.1111/pbi.12701 (PMC5552485; doi:10.1111/pbi.12701)
Supplement: Supplementary file 2 — Data S1. Sequence data and expression values of spearmint R2R3‐MYBs. [file PBI-15-1105-s002.xlsx]

## Sheet: Sheet1
Supplemental Data Set 1. Sequence data and expression values of spearmint R2R3-MYBs
Gene name	Expression values (FPKM)			Sequence
	L	L-T	T
myb domain protein 1	3.24031	1.45943	1.7137	ATGCTCGAGGACGGAGGTGGGGAGAGCAAGAAATCTCTGGACCGAGTTAAAGGGCCGTGGTCGCCAGATGAGGACGCGATGCTGAGTCAACTCGTTAGCAACTTCGGCGCGAGGAATTGGAGCCTCATTGCCCGGGGAATTCCCGGCAGATCGGGGAAATCTTGCCGCCTGCGTTGGTGCAATCAGCTCGATCCTGTCGTTAAACGCAAGCCCTTTACTGATGAAGAAGATCGAATAATACTGCAAGCTCATACCATCCATGGAAATAAATGGGCTTCAATAGCAAGGCTATTGCCAGGGAGAACAGACAATGCCATCAAGAATCATTGGAATTCAACATTGAGGCGTCGCTTCTTCGATCTTGGCAAGTCTCAATTGTTTTCAGGCAATGTACTGGAA…
myb domain protein 4	7.27352	8.88896	6.47184	ATGGGAAGGTCACCTTGCTGTGAGAAAGCACACACAAACAAAGGGGCATGGACTAAGGAAGAAGACGACCGCCTCACCGCCTACATCCGGGCCCACGGCGAGGGCTGCTGGCGGAGCCTCCCCAAGGCCGCCGGCCTCCTCCGCTGCGGCAAGAGCTGCCGCCTCCGCTGGATCAACTACCTCCGCCCCGATCTCAAGCGCGGCAACTTCTCCGACGAAGAGGACGAGCTCATCATCAAACTCCACTCCCTCTTAGGAAACAAGTGGTCGCTTATAGCGGGAAGATTGCCGGGAAGAACGGACAACGAGATCAAGAACTATTGGAACACCCACATACGGCGGAAGCTCCTCAGCCGCGGCATCGACCCGACGACCCACCGCCCGATGCACGACCCTCCG…
myb domain protein 5	5.46858	7.19899	4.45681	ATGGGAAGATCTCCTTGTTGCTCCAAGGTCGGTTTGAGGAGAGGTCCATGGTCCAGTAAGGAAGACTCTGCTCTCACCAATTACATTCAGCAGAATGGCGAAGGTCAATGGAGATCTCTCCCCAAGAAAGCTGGGCTGTTGAGGTGCGGGAAGAGCTGCAGATTGAGGTGGATGAATTACCTCCGGCCGGGGATTAAGCGCGGCAACATCAGCGAAGACGAAGAGGATCTAATCGTGCGGCTCCACGGCCTGCTCGGAAATCGATGGTCCTTGATCGCCGGCAGATTGCCAGGTCGAACGGACAATGAGATCAAAAACTACTGGAACACGCACCTCCTCAAGAAGCTCAAGACCGCCGGAGGAGGGGTGGACTCCGCCCCCGCCGCCGCCGAAATCCCC…
myb domain protein 6	0	0	0	AGAACGGACAACGAGATCAAGAATTACTGGAACACACATATAAAACGCAAACTCATTAGCCGTGGCATTGATCCTCAAACCCACCGCTCACTTAATGCCACCGCTGCCGCCGCCTTCACCGCCACTTCCACCACAACAAAATCGTCAAAACCAGAGACTGTTCCGAGCATTTGCCTAGATTTCAGGAATTCAACCGCAGCATCTCCGCCAGCAGAGACCAAACCATCTTTCATCAATGTCTCAGTTGAAGATAGTACCAAGTGTTCAAGTGGCACAACTGAGGAGACTCAGCCGCCACAACAGCTTCAAGAAGAGCAAAACACAGAAGGACTTAATCTTGAATTATCAATTGGGCTTCCAGTATCATCAAAGTCTAGTCCTACTGCTTCTTCCAGTTCA…
myb domain protein 9	0	0	0	TATTAATATACAACACGGAAAAAATAGGGAAAAATGTGGACATCTTGAATCGCCAGGTGGATATGATCTTACAGGCTGGGGAATCTATGCAGCAGCAAAAGCAAAGGCACAATATTGAAATCTGGTAAGTTCTTATTGCTAATGTTTGGTAATTTTCCTTGATATCTGTATTTATCTCTTGACACCATCTATCAGCGGCCTCTGTGGAGAAATGAGATTGATCATGGCGACAGACGGGCTTGACTTTCCAGGACTTGTTTCCAGTAGCAGTTGCTTGCTTCGTCGTCCATGAGATCTTCTAATCCCTCGAAAGTAGTTGGAGGGTTGGAAAATTCATCTGGGCTGATAAAACTGTTTGGGGCTTGATCTATGCTTAAACTCACCGGAGACTCTGAGACA…
myb domain protein 10	0	0	0	GGACTTTCCAAATTTCAATTAGGCACAAGAACAAAAATGGTGAAGCCACCCACTTTTGACAGCAATGGAATGAAGAGAGGTGCTTGGAGTAAAGAAGAGGATGAGAGATTGAGAGCTTTTGTTCATGAATTCGGCCACAATAACTGGCGCCTGCTGCCATTGTTAGCCGGTTTGTCAAGATGTGGGAAGAGTTGCAGATTAAGGTGGGTGAATTATCTGAAACCCGGACTGAAAAGGGGAAAGTTCAGTAAACAAGAAGAGGATCTCATCATCAAATTCCACAACCAACTCGGAAACAAATGGTCAGCCATTGCTGCAAAGTTTCCGGGAAGAACTGACAACGAGATCAAGAACTATTATCACGCCCACATCAAGAAACGCAGTCGAAGAGAGAAGATC…
myb domain protein 12	3.96532	1.51602	7.26538	ATGGGAAGAGCGCCGTGCTGTGAGAAAGTTGGGTTGAAGAGAGGGAGATGGACTGCAGAAGAAGATGAAAAGCTCAGAAAATATATTCAGGAAAATGGTGAAGGCTGCTGGCGATCATTGCCCAAGAATGCAGGTTTACTTAGATGTGGAAAGAGTTGCAGACTGAGATGGATTAATTATTTGAGATCAGATGTGAAGAGAGGGAATATTTCTTCTCAAGAAGAAGAAATCATCATTAATCTCCATGCATCTATGGGCAACAGGTGGTCCCTGATCGCCGCGCACTTGCCGGGTAGAACAGACAATGAAATCAAAAATTACTGGAACTCCCATTTGAGCAGAAAATTCCACGGTTTCCGCCCTAATCCACAGTTCATTCCGCCGCCGCCGCCTCCGCCG…
myb domain protein 15	0	0.263034	3.29131	AATCAAAGCAGCAAAAGAGGAAAAAGGGAAGAAGCGATTTGAGATTGAAGAATGGGCCGGGCTCCGTGCTGTGAGAAAATGGGCCTGAAGAAGGGCCCGTGGGCAGCCGACGAAGATCTCGTCCTCGTCAACTTCATCAACCACAACGGCCATGGCAACTGGCGGGCCCTCCCAAAACGGGCCGGGCTATTGAGATGTGGAAAGAGCTGCCGCTTGAGGTGGATGAATTACTTGCGCCCCGATATTAAGAGGGGGAATTTCACTAGGGAGGAGGAGCAAATCATCATCAAATTGCATCTTGAATTGGGAAATAGATGGTCAGTGATTGCATCTAGATTGCCGGGCCGCACAGACAACGAAATAAAAAACATATGGCACACCCACTTGAAGAAAAGGCTC…
myb domain protein 16	6.94275	6.50446	4.56071	ATGGGCAGGTCTCCGTGTTGCGATAAAATAGGGCTGAAAAAGGGGCCGTGGACGCCGGAGGAGGACCAAAAACTCTTAGCTTACATCGAAGAACACGGCCACGGAAGCTGGAGGGCTTTACCTTGCAAAGCTGGGCTTCAAAGATGTGGAAAGAGCTGCAGATTGAGGTGGACTAACTATTTGAGGCCTGATATCAAAAGAGGAAAATTCAGTTCACAAGAAGAGCAAACAATCATTCAACTGCATGCTCTTTTGGGAAACAGGTGGTCGGCGATTGCAACTCACCTCCCAAAAAGAACGGATAACGAGATAAAGAATTACTGGAATACCCATTTGAAGAAACGGTTGGCCAAAATGGGTATTGACCCGATTACCCATAAACCCAAAAACGACTCCCTT…
myb domain protein 17	5.25523	4.15173	0.594549	GATCTCGTTGTCCGTTCTTCCCGGAAGTTGGGAGGCGATGGCAGCCCACCTGTGGAGGGGCAATTCGGTCATTTTCCATCAGCACTAAGCATGCTACAATGGTGATAGAGAATGCATATGTGAAGGAAGATGATGATGAGGTACCTGTTTCCAAGAATGGCGTGGAGTTGGATGACGAGCTTCTCTTCCTCGGCGGTGAAGGGGCCCCGCTTGATGTCGGGACGGAGGTAGTTCGTCCACCGCAGACGGCAGCTCTTCCCGCAACGGAGGAGACCTGCAAGTTTGGGGAGAGATCTCCAGCTTCCATGGCCGTTCTTGTCGATGAAGTCGACCAACTTCTCATCTTCCTCAGGAGTCCAAGGCCCCTTCTTCAAACCCTTCTTCTCACAACAAGGTGCT…
myb domain protein 20	0	0	0	TATATAATAACAACAAACAATGATAATAATAATAGTAATTAATATTCATGGAAAACTATCTCCCAAACCGGTGAAAGAATCCCAGAAAAAGGGATTATCAATGAGATTCTGGTAAGATTCCAGTGCAAAATTCCCTAAAGAATCTTTGTTTTGGAACAAGAGTGAAGATCCCATATCCAAATTCTTGATGTAATTAGAATCATTATCTGTGTCTTGATTATTTGATAGTGATAGTGATGAGGCTTCTTCTTCTGTGCTATGATGATAATCTTTCAGAGTTGGGACTGAGACAGTTGTTTGTTGAAATCCAAGATTTTGTTCTTCATTTTTGGTATCATGAGATATTGTCTGAAGAGGATGAAGTGGCTTGTGTGTAATGGGGTCCACTCCGTTGTTCTT…
myb domain protein 21	0	0	0	GATCGGTACATATTACAGTCACAGCATATAACAGGAACCAACATAGGGATATTTATAAATATATATACTAACCTCGAAGGCACTGCATCCACAACTATACTTACTAAGTAATACTACGTACTTAATACTAGGGGTTTAATTGGCAGCAAATTTATTTGTGCTTATTAATGATATAATTTCAGTCGCCGTTAAGTAATTGCATTGGCCAGAGATCCTCCATGTTCCAAATGTTGTCAGTCGATTCAGGGGGGAAAGGGTTTGGAAAAGTCGTCTCCATGTTGACTCCTGTGTAGGAAGGAGGAGAATAAGTCTCCACTGCATCCGCGCCTGCATGGGACGTTTGGCACGTGCTTGCTTGATCATTATGCTCAGAGCTTTGTGCAGTGAAAGACTCAGCTT…
myb domain protein 27	0	0	0	AGGCAAGCTGCGTAAAGGGCCTTGGCTCGAAGAAGAAGACGATCATCTAGCTGCTGCAGTAGCTGCTTTGGGAGACAGAAAATGGGATGCATTGGCTAAAGCTTCAGGGCTAAGAAGGAATGGCAAGAGTTGCAGGCTGCGGTGGATGAACTACCTCCGTCCCGATCTCAAGCATGGCAGCATCTCCGTTGAAGAAGAGCAG
myb domain protein 30	3.41954	2.73335	3.56194	AGCAGAATATACATTAACATTTAAAAATCAGCTAGCACATAAATCTCTCAAGCCATACAAGACCGAAATATTAAAATGAAAAAAAAAATGCTCAAGTGTTAGAGGCATGACTAATTAAAATCAATATCCCAATAAATAATTTTCTTAAATCCAAGTAATTAATTAAATTAAACTCTCATCAAATGAGACATTAGTCAAGTAATCCTTCATTTCAAAATCGATGAGCCAATTCTCCAGCATTGACAAAGAAGAAGACGAATCCGGCTCTTGCTTGATCTCTCCGCAGCCGTCGACGCCGGCCGGAGAGGCCGACCTCGAAAACTCGTCGGAATTCGACGTCTCGAGAGAATCGAAGCCGAAGATCGACTCGAACGCTTCAGACACATCCATACCGCTCTC…
myb domain protein 33	0	0.333424	1.48543	GAATGTATGAGAATTTGGTCATCAGTTAATTCACAAAGGAAAAATGCGGTTCACCAATGGAAAATAGTACATACAAGAGTTATTGTGATAGTTGATTCATACAAATGGCAAGAAACAATGTTGTGAACTGAGAAGCGGAGATAGTTTATGGAATGTCGGAGATTTGGCAGACGGGAGGCATGTTATTCCAGGAGCAAGAAGCAAAGCCCCAGGCTGAAGCAGAAGTGTTCTTCGACTCACCACCCAGAAGGGCCGCAATAGAATCAGCTGTCGGCCCCTTTTGCTTCGAACCCGGCCCACTCTGCTCGACCCAGCATGATCCAAGTATAGCATCGGGTCTCGAATAGTCCACTTTACTTTCACCATCCAGGATCCAACTTGGATCGTATGCTTCTGATT…
myb domain protein 36	2.06005	0	3.84699	ATGGGGAGAGCTCCATGCTGTGATAAGGCAAATGTGAAGAAAGGGCCATGGTCACCAGAAGAAGATGCAAAGCTGAAGGAGTACATAGAGAAGCATGGAACTGGAGGGAATTGGATTGCTTTCCCTCAAAGAGCTGGACTGAAAAGGTGTGGAAAAAGCTGCAGACTCAGATGGCTCAACTACCTCAGACCAAACATCAAACATGGAGAGTTTTCCGATGATGAAGATAGGATTATTTGCAGCCTCTTCGCTCGCATTGGAAGCAGGTGGTCAATAATAGCAGGGCAATTACCAGGAAGAACTGATAACGATATAAAGAATTACTGGAACACGAAGCTGAAGAAGAAATTACTAGGAAACATACCTCAAAGAAGGCCTCTCCAGCAAGCAATCTCTCCT…
myb domain protein 40	0	0	0	CTTGATCTCGTTGTCTGTTCTTCCCGGGAAATGTGCTGCGATTTTAGACCACCTATTTCCTAATCGAGAATGAAGGTCTATGATCATATCTTCTTCTGCTTCTGTCAATGCACCTCTTTTTAGGTCTGGCCTCAAATAATTTATCCATCTTAATCTGCAGCTCTTTCCGCATCTCATTAAACCTGCAAGTTTTGGAACGAGCCTCCAGCATTGTATCCCATTGTTGAGGATGAAATTCATGAGTTTATTATCTTCTTCGATCGTCCACGGACCTCGTTTCAGTCCGACCTTCTCGCAGCACGGTTGTCTCCCCATGATCTTAGAGAGAGAGAGAGAGAG
myb domain protein 43	1.07724	3.55459	0.731183	TGCAGATTAAGATGGACTAATTATTTAAGGCCAGATTTGAAGAGAGGGCTTCTCTCTGAATATGAAGAGAAAATGGTGATTGATCTTCATTCCCAGCTTGGGAACAGGTGGTCGAAGATCGCATCTCACCTCCCTGGGAGAACAGACAACGAAATCAAGAATCATTGGAACACCCACATCAAGAAGAAGTTGAAGAAAATGGGAATCGACCCCGTCACCCACCAGCCTCTCCCGCCGCCGCCGGCGGAGGCCGCCAAAATCGACTCCGACGAAGTTCAGCTAGTCAAGAGCTCTGATTTCTGCATTGACGAGATTCCGGTGATCGAGCCCCACGAGATCCTGCTCCCCTCCGATCAGAGCTCGCCGGCGCCTTCGACTCCGTCGTCTTGCTCGAGCGGC…
myb domain protein 48	2.49313	3.94579	0.545968	TCCTCCTCCTCCTCCTCCTCCTCCGGCAGCCGGAGCTTCTATGACACGGGTGGGGCCGCCACCGGGGAGAACAAAAACACGGAACCGGCTGAGGTGGACGACGAGAGCAACGTCAATAACAAAGTATATTCCATGGATGAGATATGGAAGGACATAGAGTTGTCCGAAGAGAGCAGCAATTTCACAACTCATCATCAACCAATCACACCTCCGGTGTGGGACTTTTGCCCTAATGATTCACTATGGTCCGTAGACGAGGATGAGACCAAGATTCTGACGACTCATAATTACAATTCTTTCCCCTTTTACTAACATCAAATTAAGTTTTTATTCATTTTTAGATAAAATTAAAGTATTTGTTAATACCACTTTAGGTGTGTCTAAATTATAAGCTGGCAG…
myb domain protein 50	0	0	0	CATTTCAAGAAAAAAATTAATGGGAGAATAGTGTTGAATTATATATAGGTGTTTGAGTGTGAAAATGGGGTTTCCTTTATTAGAAAAGGCCAATAATTATAAGAAGAAACACAGGAAAGGGCTATGGTCTCCAGAAGAAGACGAGAGGCTAAGAAACTATATTATGAAACACGGCCATGGATGCTGGAGCTCTGTCCCTACAAATGCTGGCTTAGAAAGAAATGGAAAGAGCTGCAGATTAAG
myb domain protein 52	0	0	0	CAAGTATATATGATGAACTGCACCTAAATTAAACTCTCTTAGGAATTTCTGTTTCATAACCTTTACTCTCCATTAATCATGATTCAAGAAGAGCCTCCCACAGATAAGAAATCTATAAATGGTGGAGAAGCAGCTCCAACGGCATCGTTTCGATCCATTCGAGCTTCTTTCTGATCTACTTCTTCGTCTTCATCTTCGTCTTCATCTTGCCTATAATTCCTTGCATGGTCTATAACTTCACTTTTATTGGAGTCGGTATTGATTTGGAGAAAATTGTAGAACTCCACTCCCTTGCTTCCTTCTTCGTCTATCTTCATCCTACTATTATCTGGTATGTCGCAATGTTGAGGCTGATTCCACCCTGCAAATGAAGAATCTAGTTTCTGCTGAGCTGGAAAT…
myb domain protein 56	0	0	0	ATGAACCTCCAAAACCAGATAAACAGTTGCAGCAGTACCAGAAAAGTACCGAACGCGATGCACGATTTGACGTTTCTAGCCCCGCGCCTCACCCTCCAAAACCGTGACGGCAGGGGCATAAACGGAAACTCCCCCTCCGAGCACGATCCATGGCCGTTCGACGAAGTCGACGGAGAGCGGCCCGAATCCGAACAAACCGGGCCGAGACCGGGCCACACGAAGCTCTGCGCGAGAGGCCATTGGAGGCCCCACGAGGACGCTCGCCTCAAAGACCTCGTCTCCCAATTCGGCCCCCAAAACTGGAATCTCATCGCCGAGAAACTCGACGGCAGATCAGGAAAAAGCTGCAGATTGAGATGGTTCAACCAGTTAGATCCGAGAATCAACCGGAGGGCGTTC…
myb domain protein 58	2.03562	3.20945	1.77821	AAAGAGTTGCAGATTGAGATGGATGAACTACCTAAAACCCGGTGTGAAAAGAGGGGAATTCAGCCAAGAGGAAAGAGATCTAATCGACAAACTTCATCAAGAATTCGGAAACAAATGGTCTGGGATTGCAGCGAAGCTGCCAGGAAGAACAGATAACGATATAAAAAACTATTGGATGACGCATCTCCAGAAACGGGAAAAATCAAATAAATCGGCTGAGATTTGTGAGGAAGAGAAAACTTCGCAAGGAAGCAATAATCGAAGAAAATTAATCGAAAAAACATCAGCGAAAAGTGATGTAACGTCGGCAGATCCGAAATCGAGCAGCCGAAAATCCGAAAAGTCAAAGGTATCTGCAGATTCTGAAATGTTCATTCTTGAATCGTCGAGCTCCAATTC…
myb domain protein 60	3.66903	2.83592	5.14649	TGGAACACGCACTTGAAGAAGAAGCTCAAGAAATTCCAATCCAATCTGGAGCCTCCGATGGGGTCCGATCCAACGGCCTACAATCAATTCGTGTCGAAGAACTACAACGAGAGAATCATCATCGACCAAAGCGCCAAGAACATGATCAACGAATCCTCCGCCGTCAGGATCGGAGAGAACTCCTCCGTCTACGCCTCGAGCGCCGAGAACATCTCGAGGCTTCTAGAAGGATGGATGAGGTCATCGCCCCTCCACCCCAACGCCACCAGCTCCTCCTACCTCAACGGCGATCACGACAAATTCTACGACGCCTCCGCCTCCGCCTCCTCGGCGGTGATCCAGTGCTACAGGCCGCAGAAGATGGCGGATGACGTGGCGGGGGGGATGCCGTCCGATCAC…
myb domain protein 65	1.19535	1.70044	1.07724	ATAGTTCTTTATCTCATTGTCTGTCCTCCCTGGCAAATGAGCTGCCATTCGCGCCCATTTGTTTCCCATCTTGGCATGAAGTTCAATGATAAGCCGCTCTTCTTCTGATGTAAATGCTCCCTTTTTAAGGTTTGGCCTCAAGTGATTAGCCCACCGCAACCGGCAGCTTTTCCCACAACGTGCAAGCCCAGTATGTTTCTGAACTGCATTCCAATTTCCTTCTCCATGCTTTTTCACATACTCCACTAAAATCGAATCCTCGGCCGTTGTCCATGGCCCTTTCTTCAGAACAACGCCACCATTAGAGCTTCCACCGAAATTATCGCCATCATTACTCAGAGGTGAATCAGCAGAGAGCACGCCATCTTCACTCTCAGCAGTACTGCTGCGGCCCATTCG…
myb domain protein 67	0	0	0	GAAAGGAAAGGAAAGGAAAGGAAACGATAGAAAGTAGTATAAATAGATGGAAGGTAAGTGAGTGCAGAGGTAAATGAAGTAGCTAGAATGGGGCACCATTGCTGCAGCAAACAGAAGGTTAAAAGAGGGCTCTGGTCTCCCGAAGAAGACGATAAGCTTATCAGACACATCACCGCCTACGGCCATGGCTGCTGGAGCTCCGTTCCTAAATTAGCAGGATTGCAGAGGTGCGGGAAGAGCTGCAGGTTGAGATGGATAAACTACCTGAGGCCGGACCTCAAGCGGGGCTCCTTCACCGAGCTGGAGGAGAGGACCATCATCGACGTTCACCGGATTCTGGGCAACAGGTGGGCCCAGATAGCGAAGCACCTGCCCGGGAGGACCGACAACGAGGTGAAG…
myb domain protein 68	1.33342	1.38957	0	GAGAGAGAGAGAGATGGGAAGAGCTCCATGCTGTGATAAGGGAAAAGTGAAGAAAGGGCCATGGTCTCCTGAAGAAGATGCAAAGCTCAAAGATTACATTGAAAAGAATGGCACTGGTGGCAACTGGATTGCTCTCCCTCACAAAGTTGGGCTGAAAAGGTGTGGGAAAAGCTGCAGACTGAGATGGCTGAATTACTTGAGACCAAACATCAAACATGGCGAATTCTCTGATGATGAAGACCGTATCATCTGCACTCTCTTCGCTACCATCGGAAGCAGGTGGTCGATAATAGCAGGTCAGTTACCAGGAAGAACAGACAACGACATCAAGAACTACTGG
myb domain protein 69	1.94111	1.4489	1.88753	ATGACGACCTCTAGAGAAAATGGCGGAAGCAAAAGAAAGCCTTGCAACAAATGGCACTGGACTCATGAGGAAGACGACCTCCTAACTACCCTTGTCCGGATTCATGGTCCATCAAAGTGGGATCACATTGCAACTCACATCCAAGGCAGATCTGGGAAGAGTTGTAGGATAAGGTGGCTCAACCAATTGCACCCAGGGGTTGATAAGACGCCATTCAGTGTAGAAGAGAAGCGACGGCTCCTTCTTCTTCATAGAGAATTTGGGAATCGCTGGTCAGTCATTGTGAGTTATTTCCCTGGTCGAACAGATAATCAAGTGAAGAATCAGTACCATATTCTGGCAGGGACGAGGAACAAGAAAGCCCCAGGCTCATCTTCAAGCAGTGGCCATTTGGAGAAT…
myb domain protein 70	0	0	0	GGTATGGATTTGCTAATCAAAGACCAGTTTCTGGGACCGTGTTTCTGAACAAGTTGCTGCAAGAGTTCGTCTTCTTCGGGGCTCCATGGACCTTTGATCCGATCCACATCTTTTCTCATGCCAGGGCTACCAATATTAGCCATTTTTTTGCTCAAATGAGCATGTACTGGAGAATAAAGATTGAAACTTTAGACGGAGGGGTGAAAACTGGATTGGATTTTTCTTTTTGTTTCTTGGAGCAGCTCAACAAGGAAGTTG
myb domain protein 73	0	0	0	CTCTTCTGATCGGATCAAAGGTCCTTGGAGTCCGGAAGAAGATGAGCTGTTAAAGCAGCTGGTGGAGCGCCACGGTGCTCGGAACTGGTCGATAATATGCAAGTCGATTCCTGGAAGATCGGGAAAATCTTGCCGGCTGCGGTGGTGCAATCAACTGTCCCCGGAGGTGGAACATCGGGCGTTCGCACCCGAGGAGGATGAAATTATTGTTGGAGCGCATGCGAAGTTCGGGAATAAGTGGGCGACGATTGCCAGGTTACTCAATGGACGTACTGATAATGCGATAAAAAACCATTGGAACTCGACTTT
myb domain protein 79	0	0	0	GGAAAGAGCTGCAGATTGAGATGGGTGAATTACTTGCGGCCAGATCTGAAGAGGGGTAGAATAACCCCTTTTGAAGAGAGTATTATCGTTGAGCTACACGCTAGATGGGGAAACAGGTGGTCAACAATTGCTAGAAGCCTACCGGGTAGAACCGATAATGAAATCAAGAACTACTGGAGAACTCACTTCAAGAAAAAGGGAAAACCATCTTCTCATCAAAATTCCGAAAAATTGAGGGCCCGCCAACTAAAGAGGCAACAGTTTCAACAACAACAGCTACAACGACAACAAGACGAAGTAGACATGAAAAAATTCGTATCATTATTTTACGAAAATGACACTACGCTAGCGAATTTCGTTGAATCGAGCCACGACGAACTTGTGCAAACGAACACATTC…
myb domain protein 83	1.22651	0.422233	0	GCCGCCGCCGCCACGTCGTACTCTTGCATGAAGATTGTGGGCTTGGAAGAGTCGCTATTGTTGGGAGTGGGAGAGGACGAAGAAGTCGTGTTTCCGTTTTTCAACCGCTTCTTGATTGTGGAGTTCCAGAAATTCTTTATCTCGTTGTCGGTTCTTCCTGGGAGACGTGCTGCGATCTGAGACCACCTGTTGCCAAGAATGGAATGCAAATGAACAATGAGATGTTCCTCCTGAGGAGAGAAGGCGCCGCGCTTGAGATCGGGGCGGA
myb domain protein 84	0	0	0	GGGAAGAGCTCCATGCTGTGATAAAGCAAACGTGAAGAAAGGGCCATGGTCGCCTGAAGAAGATGCTAAGCTCAAATCCTACATCGATCAGCACGGCACCGGTGGAAACTGGATCGCTTTACCTCAAAAGATCGGGCTGAAGAGATGCGGGAAGAGCTGCCGCCTACGGTGGCTGAATTATCTCCGCCCCAACATCAAGCACGGCGGCTTCTCCGACGAAGAAGATAACATCATCTGCAGCCTCTATATCAGCATCGGCAGCAGGTGGTCAATAATTGCAGCGCAGTTGCCGGGAAGAACTGATAACGATATCAAGAACTACTGGAACACGAGGTTGAAGAAGAAGCTTCTTGGAAAGCAGCGGAAGGAGAAGATCACTCGCGCCAAAGAAACTTCTGC…
myb domain protein 85	2.62527	0.887525	0	ATGGGGCGACAGCCGTGCTGCGACAAGCTGGGAGTGAAAAAGGGGCCGTGGACGGCGGAGGAAGACAAGAAATTGATTAATTTTATCCTCACAAATGGGCAATGCTGCTGGCGCGCCGTCCCGAAACTGGCGGGGCTCCGCCGCTGCGGGAAGAGCTGCCGCCTCCGGTGGACCAACTACCTCCGCCCCGACTTGAAGCGCGGCCTCCTTAATGAGGCGGAGGAGCAGTTGGTCATCGATCTTCATGCACGCCTCGGTAACAGGTGGTCTAAAATTGCGGCAAGATTGCCGGGAAGGACGGACAACGAGATCAAGAACCACTGGAACACACACATAAAAAAGAAGCTTCTAAAAATGGGGATCGATCCGGTGACCCACGAGCCTCTTCAGAAAGAGACT…
myb domain protein 86	0.584963	0	0	ATGGGGAGGAATTCTTGCTGCGTGAAGCAGAAGCTGAGGAAAGGGTTGTGGTCTCCGGAAGAAGATGAAAAACTGTACAATTACATTACTAGATTTGGAGTTGGATGCTGGAGCTCTGTCCCTAAATTAGCAGGGTTGCAAAGATGTGGGAAAAGCTGCAGATTGAGATGGATAAACTACTTGAGGCCTGATCTCAAAAGAGGAATGTTTTCACAGCAAGAGGAAGATCTCATTATTAATCTCCACGAAGCTTTAGGCAACAGGTGGGCTCAAATAGCAGCACAATTGCCAGGAAGAACAGACAATGAGATAAAGAATTTCTGGAACTCAAGCTTGAAGAAGAAACTGATGAAGCAAGGAGTCGATCCGAACACACACAAGCCCATGAGCGAAGCATCA…
myb domain protein 88	4.58796	4.41075	2.31615	ATGAAGAAGAAGGTAAATAATAATGGCAGTGATGGAAACAATGGTGAAGTGCCAAAGCAGAAGGAGAGGCATATTGTTTCTTGGTCTCAGGAGGAGGATGATATTCTCAGGGAGCAAATCAGACTACATGGAACTGAAAATTGGGCAATTATTGCGTCGAAATTCAAGGATAAAACGACGAGGCAATGTCGAAGGAGATGGTTCACTTATTTGAATTCTGATTTCAAGAAAGGAGGATGGTCACCTGAGGAAGATATGCTTTTATGCGAGGCACAGAAGATATTTGGAAACAGATGGACTGAAATTGCAAAGGTAGTCTCAGGCAGAACGGATAATGCTGTGAAGAACCGGTTCACCACTCTGTGCAAGAAGAGGGCAAAGCACGAAGCTCTAGCAAAA…
myb domain protein 93	0	0	0	GAGAAAACCAACTCCAACAATCACTAAAACTTTCAAACATAACAGAAATCCATCACTACATCAATAATCTCTCCACCACATCATGGGAAGATCTCCATGCTGTGATGAGAGTGGTCTGAAGAAAGGGCCATGGACTCCCGAAGAAGACGATAAGCTCGTCAACTACATCCAGAAGCACGGCCATGGCAGCTGGCGCGCCCTCCCCAAACTCGCCGGTTTAAACAGATGTGGCAAGAGCTGCAGACTGCGATGGACGAACTACCTTCGACCCGACATCAAGAGAGGCAAATTCTCCCAAGACGAGGAGCAGACGATCCTCAACCTCCACGCCATTCTCGGCAACAAGTGGTCGGCGATAGCGACGCACCTGCCGGGGAGGACGGACAACGAGATCAAGAA…
myb domain protein 94	1.95606	1.59932	2.53605	CCCTAATTCTCATTTCTCAGGAATGTACACCAGATGATGCACAAAGTACAAACACTTCTAATTTTTTGTTCCACATCTTATTCTTAGGAGAGGACTCTAAAACTACCAAGTAATTTACACTTTCTCTTTGGCTCTTTTCAAACATAATGAAAAGAGCTCTCTGTCAAAGATCATCAGCCAAACTACACAGAAATCCAAACCCTAAAAATCTTAAAAGTAAAAGAGATTATAATAATAGTAATAATTATACTAAATAAAACCTTAAAAAGATGAAAACATCCTTGGAAAAAAAACTGCTAAGTTGTTTTGAAGAATTAATTTCACATTTTTTGCTTTCTTTCTTCAGAACAAATCAGCAGTTCCACCCAAGGCCATCTCCATGAAATCCCCATCCTGCCC…
myb domain protein 98	3.9782	3.45549	4.69153	GGGGCAGTGGACTGCAGAAGAGGACAGACTCTTGGTCCATCTCGTGGAGAAATATGGTGTGAGGAAATGGTCGAATATTGCCCAAATGCTGAAAGGGAGGATTGGCAAGCAGTGCAGAGAGCGATGGCATAACCATCTGAGGCCTGATATTAAAAAGGACTTCTGGACTGAAGAGGAAGACAAAATATTGATTAAGGTTCATGCTCAAGTGGGAAACAAATGGGCTGAAATCGCGAAAAGTCTACCGGGAAGGACTGAGAACACCATCAAGAATCACTGGAACGCGACGAAGAGGAGGCAATTCACTAGGAGAAAATGCAGGACTAAATGGCCTAAACCTAGCTCTCTCCTCCAGAACTATATCAAGAGCCTCAACTTCAACAAACTAAGCAGCAAAAA…
myb domain protein 103	0	0	0	AACAGACAACGAGATAAAGAACTACTGGAATTCATGGATCAAGAAGAAGATAAGAAAGCCCTCTACATCTTCCTCAAATAATACCAAAATTAATACTACTAATCAAGATTCTCACTTCACTCATGCTCAAAGCCAGCAGCACCAAGACTTGTTGAATCAAAATTTCTCGACGAAGTCGCCTATTGAGAACACTTCATTCCCTCTAACAAGCACAACGTTCATGTTCGACATCAGTTCAACGACAACAGAAGGCACTATCAACCCTAACAACACCAGAATTGACCATTTTTTCCAAGAAAATGCAGGTTTAGTTAACCAAGAAACATGGCATATGAGAAATGGTGAACCGGAAACGGTCCAATTTACGAGCCCCGTATCAAATTGTTTGACGCCGTTTCT…
myb domain protein 105	2.38405	0.536053	2.49057	GAAAGAGCTGCAGATTGAGATGGTACAATCAACTTGATCCGAAGATCAACAAGAAAGCTTTCACGGATGAAGAAGAGGAGAGATTGTTGGAGGCGCACAGAATCTACGGAAACAAGTGGGCTTTCATTTCCCGCCTTTTTCCAGGGCGAACCGACAATTCGGTTAAGAACCATTGGCATGTTCTGATGGCGAGGCGAAGCAGGGAGAGATCGAAATCGTACATGAAGATGAAGTGGGCTTGTTCGAAGCCTCCGCCTCTCGAAACTACAAGATCAGCTCCTCATCAAGAATCAGCACCTCATTACACCTCTCTTACCCCTCCCGATGACTATGGCGAACATGTGTTCGATTCGAACTACGAACACTTCAATCATGGAAATTCGTCGTACTCCCCCGGAT…
myb domain protein 109	0.298658	0.0285692	2.62994	TTATTTTTTCTATCCAACTCCAATTGCTGCAGAAACTAATCAAGGGGCGCAACCTACGGTCTCTCGCCCAGTCGCAAAAGTTGGAGCATTTAATGTGTATAAAAATTCTAGCCAGGGATCACTCGTACAACTGAATTCTGGATTAGGCAACTTTCTTGATTCTGGTGAAACCATAATTCCATCACAATGTGGCCACGGTTGCTGTACAGCTTCTTCTTCCACTGACCATTCTTCTCATAGATCATCATTGTTGGGACCAGAATTTGTTGAATATGAAGAACTTCCCACTTTATCGAGTCATGAGTTGATGTCTGTGGCTATGGATTTGAATAGCATTGCCTGGATGAGAAGTGGCCTTGAGAATACAGAGGGGCTTTCAGATGATGCAGATGGCTTGAT…
myb domain protein 112	4.86196	1.09761	7.57289	ATGATGATGGAGGTGAGAAGAGGGCCGTGGACTGTTGAGGAAGACTTGACCCTGATCAACTACATAGCCCATCACGGCGAAGGCCGATGGAACTCTCTCGCTCGCTCAGCAGGCCTCAACAGAACTGGAAAGAGCTGCAGATTGAGATGGTTGAACTATCTCCGACCCGATGTCCGACGGGGCAACATCACCCTTGAAGAGCAGCTTTTGATTCTCGACCTCCATTCTCGATGGGGAAACAGGTGGTCGAAAATCGCGCAGCATCTGCCGGGAAGAACTGACAACGAAATAAAGAACTACTGGAGAACAAGAGTGCAGAAGCATGCGAAGCAGCTCAAATGTGACGTCAACAGCAAGCAATTCAAGGACACCATGCGCTACCTTTGGATGCCTAGGCTG…
myb domain protein 113	0	0	0	CTGGCCTAAAGAGGTGCCGGAAGAGTTGCAGACTAAGGTGGCTGAACTATCTCAGCCCAAATATAAAGAGAGGAAACTTTTCTTCTGATGAAGTTGATCTTATTATCAGGCTTCATAAGCTGTTGGGCAACAGATGGTCGCTAATTGCGGGTAGACTTCCGGGACGAACTGCGAATGATGTTAAAAACTACTGGAACACCCATCTACACGAGAAGCTTGGTAACGGTGGTAATATAAAGAGGGTTGGTGACGGTGGTAGAAGGGAAGCTGGCGGCAGTTCCAGCAAGGGTAAAGCACCAAAAACAACAGCAAGCACCATCATTAAGCCTCGACCTCGGACCTTTTCCAAAAATGTACCTTGGTTGAGGGAGAAAGCATCAAATGATCAAGAGACAAATA…
myb domain protein 116	0	0	0	CCAGTAATTCTTGATTTCATTGTCCGTCCTGCCCGGAAGATATTGGGCAATCTTAGACCACCTGTTACCCCACTTGGAATGAAGTTCAAGAATCAAGAGTTGTTCCTCTGGACTGAGATTTCCACGTTTCACATCTGGTTTTAGATAGTTGAGCCATCTCAATCTGCAACTCTTGCCTGTTCTTTTCAATCCTGAACGTTTGGCAAGTAAATTCCATCGGCCTTCACCGTGAGAAGAAATGTAGTGAATGAGAAGAGTATCTTCTTCAACAGTCCACGGTCCTCTTCTGAGCCCAGCATCGTCATCGCTGCTACAACTACTGGCAGACTTAGAAAGAGAAGACATGGTTGGCGAAATGACTAACCAAAGATGAGGTTCGAG
