# Supplementary material for: Spearmint R2R3‐MYB transcription factor MsMYB negatively regulates monoterpene production and suppresses the expression of geranyl diphosphate synthase large subunit (MsGPPS . LSU )
Source: Plant Biotechnol J. 2017 Mar 18;15(9):1105–19. doi: 10.1111/pbi.12701 (PMC5552485; doi:10.1111/pbi.12701)
Supplement: Supplementary file 3 — Data S2. Accession numbers of A. thaliana R2R3‐MYBs. [file PBI-15-1105-s001.xlsx]

## Sheet: Sheet1
Supplemental Data Set 2. Accession numbers of A.thaliana R2R3-MYBs
Gena name	TAIR accession numbers
AtMYB0	AT3G27920
AtMYB1	AT3G09230
AtMYB2	AT2G47190
AtMYB3	AT1G22640
AtMYB4	AT4G38620
AtMYB5	AT3G13540
AtMYB6	AT4G09460
AtMYB7	AT2G16720
AtMYB8	AT1G35515
AtMYB9	AT5G16770
AtMYB10	AT3G12820
AtMYB11	AT3G62610
AtMYB12	AT2G47460
AtMYB13	AT1G06180
AtMYB14	AT2G31180
AtMYB15	AT3G23250
AtMYB16	AT5G15310
AtMYB17	AT3G61250
AtMYB18	AT4G25560
AtMYB19	AT5G52260
AtMYB20	AT1G66230
AtMYB21	AT3G27810
AtMYB22	AT5G40430
AtMYB23	AT5G40330
AtMYB24	AT5G40350
AtMYB25	AT2G39880
AtMYB26	AT3G13890
AtMYB27	AT3G53200
AtMYB28	AT5G61420
AtMYB29	AT5G07690
AtMYB30	AT3G28910
AtMYB31	AT1G74650
AtMYB32	AT4G34990
AtMYB33	AT5G06100
AtMYB34	AT5G60890
AtMYB35	AT3G28470
AtMYB36	AT5G57620
AtMYB37	AT5G23000
AtMYB38	AT2G36890
AtMYB39	AT4G17785
AtMYB40	AT5G14340
AtMYB41	AT4G28110
AtMYB42	AT4G12350
AtMYB43	AT5G16600
AtMYB44	AT5G67300
AtMYB45	AT3G48920
AtMYB46	AT5G12870
AtMYB47	AT1G18710
AtMYB48	AT3G46130
AtMYB49	AT5G54230
AtMYB50	AT1G57560
AtMYB51	AT1G18570
AtMYB52	AT1G17950
AtMYB53	AT5G65230
AtMYB54	AT1G73410
AtMYB55	AT4G01680
AtMYB56	AT5G17800
AtMYB57	AT3G01530
AtMYB58	AT1G16490
AtMYB59	AT5G59780
AtMYB60	AT1G08810
AtMYB61	AT1G09540
AtMYB62	AT1G68320
AtMYB63	AT1G79180
AtMYB64	AT5G11050
AtMYB65	AT3G11440
AtMYB66	AT5G14750
AtMYB67	AT3G12720
AtMYB68	AT5G65790
AtMYB69	AT4G33450
AtMYB70	AT2G23290
AtMYB71	AT3G24310
AtMYB72	AT1G56160
AtMYB73	AT4G37260
AtMYB74	AT4G05100
AtMYB75	AT1G56650
AtMYB76	AT5G07700
AtMYB77	AT3G50060
AtMYB78	AT5G49620
AtMYB79	AT4G13480
AtMYB80	AT5G56110
AtMYB81	AT2G26960
AtMYB82	AT5G52600
AtMYB83	AT3G08500
AtMYB84	AT3G49690
AtMYB85	AT4G22680
AtMYB86	AT5G26660
AtMYB87	AT4G37780
AtMYB88	AT2G02820
AtMYB89	AT5G39700
AtMYB90	AT1G66390
AtMYB91	AT2G37630
AtMYB92	AT5G10280
AtMYB93	AT1G34670
AtMYB94	AT3G47600
AtMYB95	AT1G74430
AtMYB96	AT5G62470
AtMYB97	AT4G26930
AtMYB98	AT4G18770
AtMYB99	AT5G62320
AtMYB100	AT2G25230
AtMYB101	AT2G32460
AtMYB102	AT4G21440
AtMYB103	AT1G63910
AtMYB104	AT2G26950
AtMYB105	AT1G69560
AtMYB106	AT3G01140
AtMYB107	AT3G02940
AtMYB108	AT3G06490
AtMYB109	AT3G55730
AtMYB110	AT3G29020
AtMYB111	AT5G49330
AtMYB112	AT1G48000
AtMYB113	AT1G66370
AtMYB114	AT1G66380
AtMYB115	AT5G40360
AtMYB116	AT1G25340
AtMYB117	AT1G26780
AtMYB118	AT3G27785
AtMYB119	AT5G58850
AtMYB120	AT5G55020
AtMYB121	AT3G30210
AtMYB122	AT1G74080
AtMYB123	AT5G35550
AtMYB124	AT1G14350
